# Supplementary material for: Learning from biomedical linked data to suggest valid pharmacogenes
Source: J Biomed Semantics. 2017 Apr 20;8:16. doi: 10.1186/s13326-017-0125-1 (PMC5399403; doi:10.1186/s13326-017-0125-1)
Supplement: Supplementary file 1 — SPARQL query example 1. This text file contains the SPARQL query we apply on our PGx linked data to obtain the data graph represented in Fig. 3. This query includes the definition of prefixes mentioned in Figs. 2 and 3. This query takes about 30 s on our https://pgxlod.loria.fr server. (TXT 2 kb) [file 13326_2017_125_MOESM1_ESM.txt]

# QUERY 1, to obtain the data graph represented in Figure 3.
PREFIX atc: <http://bio2rdf.org/atc:>
PREFIX bio2rdfv: <http://bio2rdf.org/bio2rdf_vocabulary:>
PREFIX clinvar: <http://bio2rdf.org/clinvar:>
PREFIX clinvarv: <http://bio2rdf.org/clinvar_vocabulary:>
PREFIX dbv: <http://bio2rdf.org/drugbank_vocabulary:>
PREFIX disgenet: <http://rdf.disgenet.org/resource/gda/>
PREFIX drugbank: <http://bio2rdf.org/drugbank:>
PREFIX mapping: <http://biodb.jp/mappings/>
PREFIX medispan: <http://orpailleur.fr/medispan/>
PREFIX ncbigene: <http://bio2rdf.org/ncbigene:>
PREFIX pharmgkb: <http://bio2rdf.org/pharmgkb:>
PREFIX pharmgkbv: <http://bio2rdf.org/pharmgkb_vocabulary:>
PREFIX pubchemcompound: <http://bio2rdf.org/pubchem.compound:>
PREFIX sider: <http://bio2rdf.org/sider:>
PREFIX siderv: <http://bio2rdf.org/sider_vocabulary:>
PREFIX sio: <http://semanticscience.org/resource/>
PREFIX skos: <http://www.w3.org/2004/02/skos/core#>
PREFIX so: <http://bio2rdf.org/sequence_ontology:>
PREFIX umls: <http://bio2rdf.org/umls:>
PREFIX uniprot: <http://bio2rdf.org/uniprot:>


CONSTRUCT {}
WHERE {pharmgkb:PA131301952 pharmgkbv:x-drugbank ?drug2.
       pharmgkb:PA131301952 pharmgkbv:x-umls ?cui.
       pharmgkb:PA131301952 pharmgkbv:x-pubchemcompound ?compound.
       ?drug3 siderv:pubchem-flat-compound-id ?compound. 
       ?drug_target dbv:drug ?drug2.
       ?drug_target dbv:action ?action.
       ?drug2 dbv:x-pubchemcompound ?compound. 
       ?drug2 dbv:x-atc ?atc. 
       ?drug_target dbv:target ?target.
       ?target dbv:x-uniprot ?prot.
       pharmgkb:PA7360 pharmgkbv:x-uniprot ?prot.
       pharmgkb:PA7360 pharmgkbv:x-ncbigene ?gene.
       ?gene2 clinvarv:x-gene ?gene.
       ?gene2 clinvarv:x-sequence_ontology ?so.
       ?rcv clinvarv:Variant_Gene ?gene2.
       ?rcv clinvarv:Variant_Phenotype ?x. 
       ?x clinvarv:x-medgen ?disease2. 
       ?gene bio2rdfv:x-identifiers.org ?gene3.
       ?var sio:SIO_000628 ?gene3.
       ?var sio:SIO_000628 ?disease. 
       ?gene3 sio:SIO_000062 ?react.
       ?disease sio:SIO_000095 ?mesh.
       ?disease sio:SIO_000008 ?semantic_type.
       ?disease skos:exactMatch ?disease2. 
       ?drug3 siderv:side-effect ?disease3.
       ?disease skos:exactMatch ?disease3. 
       ?disease4 mapping:medispan_to_sider ?disease3. 
       ?disease2 mapping:clinvar_to_sider ?disease3.
       ?disease2 mapping:clinvar_to_medispan ?disease4.
      }
