# Supplementary material for: Learning from biomedical linked data to suggest valid pharmacogenes
Source: J Biomed Semantics. 2017 Apr 20;8:16. doi: 10.1186/s13326-017-0125-1 (PMC5399403; doi:10.1186/s13326-017-0125-1)
Supplement: Supplementary file 2 — SPARQL query example 2. This text file contains an example of SPARQL query that enable to explore the vicinity of an entity. This particular query returns the RDF graph surrounding, within a lenght of 4, the node pharmgkb:PA451906 that represents the warfarin, an anticoagulant drug. (TXT 392 bytes) [file 13326_2017_125_MOESM2_ESM.txt]

# QUERY 2 to get the graph around warfarin with of length <= 4
PREFIX pharmgkb: <http://bio2rdf.org/pharmgkb:>
CONSTRUCT {pharmgkb:PA451906 ?p1 ?o1.
          ?o1 ?p2 ?o2.
          ?o2 ?p3 ?o3.
          ?o3 ?p4 ?o4.
          } 
WHERE {pharmgkb:PA451906 ?p1 ?o1.
      OPTIONAL{?o1 ?p2 ?o2. 
               OPTIONAL{?o2 ?p3 ?o3.
                        OPTIONAL{?o3 ?p4 ?o4.}
       	}	}	}
